# Supplementary material for: Harnessing genome-wide genetic diversity, population structure and linkage disequilibrium in Ethiopian durum wheat gene pool
Source: Front Plant Sci. 2023 Jul 20;14:1192356. doi: 10.3389/fpls.2023.1192356 (PMC10400094; doi:10.3389/fpls.2023.1192356)
Supplement: Supplementary file 11 [file Table_8.xlsx]

## Sheet: Sheet1
Supplementary Table 8. Population average pairwise differences: Average number of pairwise differences between populations (PiXY) (Above diagonal, Nei’s distance, d), Average number of pairwise differences within a population (PiX) (Diagonal elements), and the Corrected average pairwise difference (PiXY-(PiX+PiY)/2) (Below diagonal) among 47 durum wheat populations.
	EH1	NSH1	WSH1	WSH3	WH	WGM1	WGM2	WSH2	AR1	BL1	NSH2	NG1	NG2	ESH1	WSH4	NW	BL2	NO	JM	NG3	EH2	ESH2	NSH3	SM	WSH5	WSH6	WSH7	NSH4	ESH3	NSH5	NSH6	TG1	NSH7	NSH8	EH3	AR2	AR3	NSH9	SW1	SW2	EGM	AR4	WSH8	WSH9	SW3	TG2	MC
EH1	1551.79	1727.38	1835.99	2859.5	2146.78	2799.95	2685.8	1898.25	2699.68	3033.33	2377.36	1440.91	2635.88	2690.34	2893.93	3063.37	1793.96	2117.68	1739.21	2227.07	1800.43	2053.55	1898.23	2820.37	2387.36	1898.71	1992.68	1930.16	2094.07	2191.29	2887.77	2590.45	2108.52	2867.11	2397.5	2789.48	2953.64	2848.5	2690.85	2338.67	2613.62	3499.88	2588.95	4321.16	1525.23	1890.31	4503.2
NSH1	873.58	155.819	154.482	2895.39	2173.52	3211.37	3004.14	1001.1	3060.1	3182.75	2492.09	1310.57	2711.83	3080.99	3240.35	3218.31	253.875	2140.42	1776.5	2305.88	2236.88	2057.31	1001.09	3131.97	2505.75	1001.53	1886.02	1787.94	2105.53	2412.31	3205.78	2701.52	2145.4	3118.32	2582.78	3106.15	3254.3	3069.04	2877.07	2412.18	2856.9	3701.72	2467.93	4142.46	1394.57	1723.69	4347.06
WSH1	1038.1	54.5782	43.9894	2883.28	2234.38	3241.51	3046.7	901.424	3002.94	3172.18	2509.66	1433.99	2682.08	3022.38	3201.11	3177.09	274.114	2196.54	1849.79	2372.35	2301.36	2121.63	901.42	3071.99	2521.86	901.857	1969.33	1870.71	2166	2407.87	3143.08	2759.67	2200.63	3106.81	2563.53	3046.08	3200.04	3044.66	2885.47	2444.28	2832.43	3688.27	2529.81	4151.55	1513.98	1819.29	4343.04
WSH3	1297.05	2030.91	2074.72	1573.12	2961.36	2460.92	2777.9	3075.86	2686.91	2414.52	2992.32	3038.85	2478.98	2695.8	1924.65	2435.61	2881.26	2988.08	3034.2	3035.38	2813.94	2998.48	3075.78	2579.1	2992.62	3076.31	3028.72	2968.62	2994.69	2867.66	2886.54	2649.37	2974.56	2184.91	2571.28	2756.34	2827.45	2390.16	2444.58	2787	2180.71	3546.68	3242.19	4354.3	2974.36	3036.09	4516.7
WH	1200.62	1925.35	2042.12	2004.53	340.525	2900.87	2511.09	2083.94	2133.92	2944.94	1992.77	2026.5	2457.05	2158.95	3057.9	2952.93	2145.31	250.625	2197.84	2389.13	1702.19	294.625	2083.81	2608.06	2055.31	2084.38	2210.49	1852.27	181.75	1783.08	2348.41	1472.15	325.29	2586.76	2163.77	2249.48	2502.11	2595.34	2646.76	2544.11	2963.53	3374.61	2713.51	4392.94	2218.93	2179.41	4631.74
WGM1	1768.68	2878.09	2964.15	1418.99	2475.24	510.738	2657.51	3234.72	2644.76	2759.58	2926.18	3018.87	2619.26	2677.93	2313.98	2886.65	3180.5	3051.85	2978.02	3078.2	2800.43	3058.63	3234.6	2514.55	2921.63	3235.17	2928.21	2902.22	3060.67	2744.85	2874.36	2919.92	3025.49	2528.52	2826.48	2799.05	2853.96	2655.87	2578.44	2803.35	2300.85	3323.3	3199.65	4346.7	3029.59	3034.55	4378.79
WGM2	1832.63	2848.95	2947.43	1914.06	2263.55	2324.86	154.556	2936.5	2174.78	2604.03	2514.59	2873.19	2451.43	1941.53	2617.84	2697.75	2974.87	2488.86	2928.82	2798.78	2244.8	2522.72	2936.5	2313.1	2515.43	2937.07	2805.9	2389.93	2498.8	2314.73	2321.56	2409.3	2492.52	2430.95	2442.1	2256.24	2431.49	2380.26	2456.9	2904.19	2689.65	3470.1	3220.14	4309.46	2940.55	2901.79	4606.5
WSH2	1122.04	922.866	879.106	2288.98	1913.36	2979.03	2858.9	0.64598	2857.78	3337.43	2378.07	1374.91	2804.07	2852.06	3279.04	3213.6	1096.67	2038.77	1935.14	2223.84	2307.57	1970	0.62917	3105.5	2390.93	1.06667	1617.4	1596.5	2009.07	2132.63	2967.9	2640.73	2031.2	3175.88	2283.31	2872.11	3085.47	3099.59	2920.76	2229.88	2941.19	3693.7	2459.93	4177.94	1173.23	1524.72	4376.98
AR1	1685.56	2743.97	2742.72	1662.12	1725.43	2151.17	1859.27	2619.23	476.451	2517.12	2126.27	2899.8	2104.14	1039.18	2363.42	2540.37	3016.95	2059.25	2707.42	2740.01	2300.13	2151.56	2857.77	1605.98	2127.43	2858.33	2869.69	2510.85	2104.73	1717.22	946.142	2337.02	2068.03	1990.36	1942.34	908.303	1275.31	1931.25	2320.9	2819.47	2535.95	3225.96	3280.39	4877.62	2987.26	2928.01	4938.79
BL1	1499.99	2347.39	2392.74	870.507	2017.22	1746.76	1769.3	2579.66	1521.44	1514.9	2819.76	3193.82	2155.58	2416.62	2275.56	2375.25	3158.87	2941.6	3135.74	3125.73	2849	2966.44	3337.47	2306.1	2815.39	3338	3147.75	3004.28	2951.56	2676.65	2749.97	2268.54	2939.28	2028.91	2775.16	2660.6	2642.04	1992.87	2437.8	3138.78	2545.69	3568.2	3447.28	4559.88	3326.46	3257.33	4720.78
NSH2	1534.05	2346.76	2420.25	2138.34	1755.09	2603.39	2369.9	2310.33	1820.63	1994.89	134.834	2312.37	2452.81	1934.43	3003.24	2972.25	2476.01	1932.86	2053.07	2388.12	1999.9	1957.78	2378.07	2457.8	68.2	2378.63	1889.91	1892.56	1932.8	1751.18	2053.34	2462.95	1923.58	2518.22	2010.4	2008.09	2252.01	2506.77	2398.32	2446.89	3002.78	3413.01	2824.15	4529.39	2313.44	2245.18	4707.24
NG1	602.47	1170.12	1349.45	2189.75	1793.7	2700.96	2733.37	1312.05	2599.03	2373.83	2182.41	125.085	2731.26	2898.34	3116.59	3143.7	1395.93	1991.04	1659.97	2069.17	2152.62	1840.92	1374.91	3205.03	2324.62	1375.34	1737.71	1682.31	1956.22	2096.99	3066.8	2643.08	1978.26	3149.82	2415.11	2981.46	3150.27	3033.77	2931.62	2212.09	2716.2	3604.26	2382.11	4285.38	1019.5	1524.5	4475.01
NG2	1498.09	2272.03	2298.2	1330.53	1924.9	2002.01	2012.27	2441.86	1504.02	1036.24	2023.5	2306.83	723.775	2004.95	2082.73	2303.27	2693.5	2430.26	2741.81	2750.11	2432.94	2454.52	2804.08	2254.97	2453.81	2804.62	2765.15	2563	2435.88	2270.29	2390.82	2204.24	2426.62	1707.97	2527.3	2290.98	2381.48	1866.63	2162.87	2806.5	2579.78	3325.21	3165.22	4749.76	2822.73	2790.31	4889.29
ESH1	1812.95	2901.58	2898.88	1807.73	1887.18	2321.06	1762.76	2750.24	699.454	1557.67	1765.52	2734.3	1541.57	203	2359.03	2368.11	3038.74	2073.82	2636.73	2661.14	2202.38	2161.18	2852.06	1581.75	1928.88	2852.62	2839.42	2442.44	2115.88	1683.47	1042.29	2236.68	2097.95	2062.83	2097.33	1011.21	1342.7	1844.77	2313.94	2847.73	2595.41	3215.37	3348.73	4870.09	3071.17	2937.4	4916.46
WSH4	2117.63	3162.03	3178.7	1137.68	2887.23	2058.2	2540.15	3278.3	2124.78	1517.7	2935.41	3053.64	1720.43	2257.12	0.8246	2273.31	3221.97	3082.7	3111.24	3143.76	2745.66	3104.72	3278.91	2349.72	2999.97	3279.47	3169.86	3030.53	3103.47	2698.01	2600.95	2605.8	3061.01	1741.08	2463.19	2485.74	2579.12	2185.97	2225.07	2814.72	1954.83	3499.09	3364.49	4647.78	3112.93	3074.53	4688
NW	1572.97	2425.9	2440.59	934.543	2068.16	1916.78	1905.97	2498.77	1587.64	903.295	2190.32	2366.66	1226.87	1552.11	1558.4	1429.01	3195.99	2938.03	3161.82	3005.6	2800.56	2960.73	3213.53	2525.67	2973.19	3214.06	3101.71	3043.98	2948.94	2753.39	2715.84	2464.01	2944.99	2143.14	2766.84	2641.73	2683.91	2308.2	2485.01	3042.47	2603.39	3501.39	3405.62	4487.37	3302.43	3121.53	4636.01
BL2	845.85	3.74848	79.9023	1922.48	1802.83	2752.91	2725.37	924.126	2606.51	2229.2	2236.37	1161.17	2159.4	2765.02	3049.34	2309.27	344.434	2114.88	1845.42	2310.28	2226.1	2039.12	1096.65	3095.23	2490	1097.1	1916.95	1798.63	2080.4	2409.41	3169.71	2662.73	2119.51	3067.68	2577.12	3069.95	3216.18	3033.03	2835.34	2402.9	2863.2	3677.38	2459.57	4157.59	1462.33	1769.64	4362.39
NO	1267.43	1988.16	2100.19	2127.16	6.00618	2722.12	2337.23	1964.09	1746.67	2109.79	1791.08	1854.14	1994.01	1897.96	3007.93	2149.17	1868.31	148.713	2155.22	2345.49	1649.27	191.762	2038.64	2562.75	1997.03	2039.2	2209.09	1806.28	74.9	1705.13	2248.44	1415.18	222.691	2586.42	2114.29	2150.53	2424.43	2571.86	2651.33	2556.38	2986.5	3372.5	2721.99	4421.11	2204.72	2150.61	4666.91
JM	609.186	1344.47	1473.67	1893.5	1673.45	2368.52	2497.41	1580.69	2115.07	2024.16	1631.52	1243.3	2025.8	2181.1	2756.7	2093.19	1319.07	1726.73	708.258	2266.76	1986.06	2109.91	1935.12	2973.02	2050.5	1935.69	2171.11	2098.38	2137.44	2220.91	2753.49	2734.71	2148.64	3024.64	2255.43	2679.61	2861.21	2898.48	2820.69	2382.46	2846.29	3474.26	2626.93	4336	1661.24	1931.41	4524.26
NG3	825.16	1601.95	1724.34	1622.81	1592.85	2196.82	2095.48	1597.5	1875.77	1742.26	1694.68	1380.61	1762.21	1933.62	2517.33	1665.09	1512.05	1645.12	1286.61	1252.03	1789.03	2314.7	2223.74	3038.43	2390.53	2224.3	2332.86	2143.88	2329.63	2367.56	2880.5	2764.61	2334.82	2912.85	2492.68	2808.89	2984.92	2972.07	2881.04	2602.73	2961.86	3623.93	2843.07	4215.92	2126.81	2234.39	4401.38
EH2	1024.53	2158.97	2279.36	2027.38	1531.92	2545.06	2167.52	2307.24	2061.91	2091.55	1932.48	2090.08	2071.05	2100.88	2745.24	2086.06	2053.88	1574.91	1631.93	1163.02	0	1651.38	2307.44	2609.56	2013.5	2308	2143.39	1850.94	1622	1796.3	2551.5	2118.11	1649	2542.45	2176.1	2430.79	2655.94	2559.25	2446.44	2282.94	2644.62	3565.44	2555.62	4282.12	2163.71	2050.2	4609.5
ESH2	1157.99	1859.73	1979.97	2092.26	4.69583	2683.6	2325.78	1850.01	1793.67	2089.32	1770.7	1658.71	1972.97	1940.01	2984.64	2126.56	1747.23	-2.26049	1636.12	1569.02	1531.71	239.333	1969.88	2628.48	2021.25	1970.44	2159.19	1775.32	120.312	1724.35	2362.82	1454.86	266.193	2638.07	2145.5	2261.06	2522.64	2622.48	2680.31	2527.5	2980.16	3389.95	2682.09	4396.08	2109.35	2084.01	4645.2
NSH3	1122.01	922.855	879.096	2288.89	1913.22	2978.91	2858.9	-0.02299	2619.22	2579.69	2310.32	1312.03	2441.86	2750.23	3278.16	2498.7	924.108	1963.95	1580.67	1597.39	2307.11	1849.88	0.65833	3105.5	2390.94	1.0625	1617.4	1596.5	2008.94	2132.64	2967.77	2640.72	2031.07	3175.89	2283.27	2871.98	3085.38	3099.56	2920.67	2229.84	2941.07	3693.7	2459.92	4177.94	1173.22	1524.61	4376.97
SM	2032.04	3041.63	3037.57	1780.11	2425.37	2246.75	2223.4	3092.74	1355.32	1536.22	2377.96	3130.06	1880.65	1467.82	2336.88	1798.74	2910.58	2475.97	2606.46	2399.99	2597.13	2496.39	3092.74	24.8583	2453.56	3106.06	2995.58	2827.62	2592.31	2200.66	1847.57	2423.91	2546.93	1818.86	2350.35	1735.06	1963.8	2032.25	2272.48	2818.59	2287.88	3296.55	3238.66	4734.69	3126.83	3098.21	4794.23
WSH5	1610.66	2427.04	2499.06	2205.26	1884.25	2665.46	2437.36	2389.81	1888.41	2057.14	-0.01724	2261.28	2091.12	1826.58	2998.76	2257.88	2316.98	1921.88	1695.57	1763.72	2012.7	1900.78	2389.81	2440.33	1.6	2391.5	1879.67	1896.56	1999.5	1752.9	2044.42	2500.61	1984.64	2515.95	2006.6	2001.21	2244.31	2504.25	2389.78	2443.81	3003.04	3414.56	2828.62	4533.79	2318.54	2249.8	4708.94
WSH6	1122.29	923.089	879.329	2289.22	1913.58	2979.26	2859.26	0.21034	2619.57	2580.02	2310.68	1312.27	2442.2	2750.59	3278.52	2499.03	924.349	1964.31	1581.03	1597.75	2307.47	1850.24	0.2	3093.1	2390.17	1.06667	1617.83	1597.06	2009.5	2133.2	2968.29	2641.28	2031.64	3176.45	2283.83	2872.54	3085.81	3100.12	2921.22	2230.31	2941.62	3693.38	2460.25	4178.38	1173.67	1525.15	4376.59
WSH7	1049.73	1641.05	1780.27	2075.1	1873.17	2505.78	2561.56	1450.01	2464.41	2223.24	1655.43	1508.1	2236.2	2570.85	3002.38	2220.14	1577.67	1967.67	1649.92	1539.79	1976.33	1872.46	1450	2816.09	1711.8	1450.24	334.124	1380.45	2183.17	2257.16	3033.88	2679.79	2195.54	2980.06	2407.88	2935.21	3107.35	2962.92	2757.76	2144.83	2881.91	3736.97	2362.88	4153.53	1451.41	1547.22	4452.3
NSH4	1154.2	1709.97	1848.65	2181.99	1681.94	2646.79	2312.59	1596.11	2272.57	2246.77	1825.08	1619.71	2201.05	2340.88	3030.06	2329.42	1626.35	1731.86	1744.18	1517.81	1850.88	1655.59	1596.11	2815.13	1895.7	1596.47	1213.33	0.125	1778.94	1848.17	2679.56	2355.83	1796.86	2870.51	2139.43	2583.94	2800.86	2881.44	2701.84	2217.5	2826.77	3502.77	2406.67	4323.44	1701.44	1588.96	4550
ESH3	1317.64	2027.09	2143.47	2207.59	10.9542	2804.76	2420.99	2008.21	1865.97	2193.57	1864.85	1893.14	2073.45	2013.84	3102.52	2233.9	1907.65	0.01034	1782.78	1703.09	1621.47	0.1125	2008.08	2579.35	1998.17	2008.43	2015.57	1778.34	1.06667	1704.1	2318.75	1377	155.182	2602.45	2125.7	2215.79	2483.19	2594.62	2660.67	2545.19	2997.29	3377.12	2698.88	4401.29	2175.33	2119.55	4656.15
NSH5	969.818	1888.82	1940.3	1635.53	1167.24	2043.9	1791.87	1686.74	1033.42	1473.63	1238.19	1588.87	1462.83	1136.4	2252.02	1593.31	1791.62	1185.2	1421.21	1295.97	1350.73	1159.11	1686.73	1742.66	1306.53	1687.09	1644.52	1402.54	1257.99	891.147	1870.92	2243.27	1671.49	2407.45	1900.19	1781.22	2064.47	2353.69	2466.36	2499.86	2798.93	3176.12	2764.97	4505.91	2400.04	2281.8	4707.93
NSH6	1895.68	2911.68	2904.89	1883.78	1961.95	2402.79	2028.08	2751.38	491.717	1776.32	1769.73	2788.06	1812.74	724.587	2384.34	1785.14	2781.29	1957.89	2183.17	2038.29	2335.3	2026.95	2751.24	1618.94	1827.42	2751.56	2650.61	2463.3	2102.02	1209.15	432.399	2624.83	2285.06	2253.82	1924.54	468.17	900.573	2047.73	2487.75	2952.35	2772.75	3244.78	3421.38	4891.16	3127.22	3112.92	4850.9
TG1	1433.85	2242.9	2356.97	1482.1	921.177	2283.84	1951.32	2259.7	1718.09	1130.38	2014.83	2199.83	1461.65	1754.47	2224.68	1368.8	2109.81	960.119	1999.87	1757.89	1737.41	954.489	2259.68	2030.77	2119.11	2260.04	2132.02	1975.06	995.761	1416.99	2027.92	761.412	1459.88	2117.42	2468.76	2518.45	2589.85	2079.77	2435.86	2846.38	2759.77	3478.73	3094.7	4552.8	2799.49	2601.89	4788.7
NSH7	1185.26	1920.13	2031.27	2040.64	7.66364	2622.76	2267.88	1883.52	1682.44	2034.47	1708.8	1768.35	1917.37	1849.09	2913.24	2083.13	1799.93	0.97095	1647.15	1561.44	1501.64	-0.83712	1883.38	2387.13	1836.47	1883.74	1881.11	1649.43	7.28485	1078.55	1921.5	931.809	294.727	2577.72	2086.86	2179.25	2449.74	2574.91	2637.1	2523.98	2980.31	3359.34	2700.03	4422.65	2186.52	2137.78	4660.54
NSH8	2090.91	3040.1	3084.5	1398.03	2416.19	2272.83	2353.36	3175.25	1751.82	1271.15	2450.49	3086.97	1345.77	1961.02	1740.36	1428.32	2895.15	2511.75	2670.2	2286.52	2542.14	2518.1	3175.25	1806.12	2514.84	3175.6	2812.69	2870.14	2601.6	1961.56	2037.31	1736.4	2430.05	0.62632	2357.1	2164.75	2233.71	1647.54	1840.25	2787.97	2433.08	3492.43	3221.72	4765.25	2986.57	3100.25	4862.12
EH3	1088.03	1971.29	2007.96	1251.13	1459.92	2037.53	1831.24	1749.41	1170.53	1484.13	1409.41	1818.99	1631.83	1462.25	1929.2	1518.76	1871.32	1506.35	1367.72	1333.08	1642.52	1492.26	1749.36	1804.34	1472.22	1749.72	1707.24	1605.79	1591.59	921.039	1174.76	1554.47	1405.92	1823.2	1067.16	1790.88	2130.81	2399.92	2445.14	2492.05	2560.84	3510.35	2955.96	4578.31	2352.98	2376.81	4722.09
AR2	1802.74	2817.4	2813.24	1758.94	1868.37	2332.83	1968.11	2660.94	459.231	1692.3	1729.83	2708.08	1718.25	698.868	2274.49	1716.38	2686.88	1865.32	2114.63	1972.03	2219.95	1930.54	2660.8	1511.78	1789.56	2661.16	2557.3	2373.03	2004.41	1124.8	41.1249	1926.9	1821.04	1953.59	1046.45	421.692	924.703	1956.45	2412.05	2869.07	2657.18	3263.93	3358.58	4933.32	3037.69	2989.74	4941.76
AR3	1535.64	2534.28	2535.94	1398.78	1689.73	1956.48	1712.1	2443.04	394.975	1242.48	1542.48	2445.62	1377.48	599.083	1936.59	1327.29	2401.85	1707.96	1864.97	1716.79	2013.83	1760.86	2442.93	1309.26	1601.4	2443.17	2298.17	2158.68	1840.54	976.789	42.2611	1567.04	1660.27	1591.28	955.12	71.7446	1284.22	2018.3	2508.01	3011.26	2777.91	2940.52	3383.83	4799.02	3200.34	3199.03	4760.83
NSH9	1498.11	2416.64	2448.17	1029.1	1850.58	1826.01	1728.49	2524.78	1118.53	660.925	1864.86	2396.74	930.254	1168.77	1611.06	1019.21	2286.32	1923.01	1969.86	1771.57	1984.76	1928.33	2524.74	1445.33	1928.96	2525.1	2221.36	2306.88	2019.6	1333.62	1257.04	1124.57	1853.05	1072.73	1291.84	1171.12	801.701	1148.98	2025.62	2881.73	2508.65	3403.2	3308.78	4739.11	3057.84	3128.43	4876.28
SW1	1200.43	2084.64	2148.95	943.498	1761.97	1608.55	1665.1	2205.91	1368.15	965.822	1616.38	2154.55	1086.46	1497.91	1510.13	1055.98	1948.6	1862.45	1752.04	1540.51	1731.92	1846.12	2205.82	1545.53	1674.45	2206.17	1876.17	1987.25	1945.61	1306.26	1557.02	1340.63	1775.21	1125.41	1197.04	1486.68	1151.37	736.604	1429.05	2370.06	2500.58	3511.69	3012.69	4544.28	2755.44	2889.7	4688.05
SW2	813.905	1585.4	1673.41	1251.57	1624.98	1799.11	2078.04	1480.69	1832.37	1632.46	1630.6	1400.68	1695.74	1997.36	2065.44	1579.09	1481.82	1733.16	1279.46	1227.84	1534.07	1658.96	1480.64	2057.29	1694.14	1480.91	1228.89	1468.57	1795.78	1305.42	1987.28	1716.8	1627.75	2038.79	1209.59	1909.35	1620.27	1558.37	906.669	1497.74	2466.24	3606.41	2329.45	4272.99	1994.2	2072.96	4481.3
EGM	1599.83	2541.09	2572.54	1156.25	2555.37	1807.58	2374.47	2702.97	2059.82	1550.33	2697.46	2415.76	1979.99	2256.01	1716.52	1650.98	2453.08	2674.24	2254.26	2097.95	2406.72	2622.59	2702.84	2037.55	2764.34	2703.19	2476.95	2588.81	2758.86	2115.46	2318.65	2141.16	2595.04	2194.87	1789.36	2208.43	1897.89	1696.25	1548.16	1479.47	475.801	3565.29	3195.19	4391.56	2779.79	2777.82	4516.67
AR4	2259.79	3159.63	3202.09	2295.93	2740.16	2603.74	2928.64	3229.19	2523.55	2346.56	2881.4	3077.53	2499.14	2649.68	3034.49	2322.7	3040.97	2833.95	2655.94	2533.72	3101.25	2806.09	3229.19	2819.93	2949.57	3228.65	3105.72	3038.52	2912.4	2266.36	2564.39	2633.84	2747.78	3027.93	2512.59	2588.89	1834.22	2364.52	2332.98	2393.35	2863.2	928.375	3262.79	3826.78	3638.94	3700.74	3545.28
WSH8	909.257	1486.22	1604.02	1551.83	1639.45	2040.48	2239.06	1555.8	2138.37	1786.03	1852.93	1415.77	1899.53	2343.43	2460.28	1787.32	1383.56	1743.84	1369	1313.26	1651.83	1658.63	1555.79	2322.43	1924.03	1555.92	1292.02	1502.81	1794.54	1415.6	2301.38	1810.2	1648.87	2317.61	1518.58	2243.94	1837.92	1830.49	1394.37	676.782	2053.49	1894.8	1807.6	3590.81	2102.93	2363.25	3968.18
WSH9	2979.95	3499.23	3564.23	3002.42	3657.36	3526.01	3666.85	3612.29	4074.07	3237.11	3896.65	3657.51	3822.55	4203.27	4082.04	3207.54	3420.04	3781.42	3416.55	3024.58	3716.8	3711.09	3612.28	4156.94	3967.67	3612.52	3421.14	3758.05	3835.43	3495.01	4109.64	3606.77	3709.96	4199.61	3479.41	4157.15	3591.58	3599.29	3264.44	2958.8	3588.33	2797.27	2121.69	1130.65	4249.98	4223.96	2232.78
SW3	622.026	1189.35	1364.68	2060.5	1921.36	2646.91	2735.97	1045.6	2621.73	2441.71	2118.72	829.649	2333.54	2842.36	2985.21	2460.62	1162.81	2003.06	1179.81	1373.49	2036.4	1862.38	1045.58	2987.1	2190.44	1045.83	1157.04	1574.07	2047.49	1827.16	2783.72	2291.48	1911.85	2858.96	1692.09	2699.54	2430.93	2356.05	1913.61	1118.02	2414.59	3047.45	1071.82	3557.35	254.612	1334.34	4400.72
TG2	842.534	1373.9	1525.42	1977.65	1737.26	2507.3	2552.63	1252.51	2417.9	2228	1905.88	1190.08	2156.55	2564.02	2802.24	2135.14	1325.54	1804.37	1305.4	1336.5	1778.32	1692.47	1252.4	2813.9	1977.12	1252.74	1108.28	1317.02	1847.14	1564.35	2624.84	1949.31	1718.54	2828.06	1571.35	2507.02	2285.03	2282.05	1903.3	1052.21	2268.04	2964.68	1187.57	3386.76	935.152	543.758	4468.8
MC	2796.32	3338.15	3390.05	2799.14	3530.48	3192.42	3598.23	3445.66	3769.57	3032.33	3708.83	3481.48	3596.41	3883.97	3756.59	2990.51	3259.17	3661.56	3239.14	2844.37	3678.5	3594.53	3445.65	3850.8	3777.15	3445.06	3354.24	3618.94	3724.62	3331.36	3703.71	3477	3582.18	3930.81	3257.52	3799.92	3187.72	3370.8	3042.53	2801.43	3347.77	2150.09	2133.39	736.461	3342.41	3265.92	1861.99
Corrected PXY P-value
	1	2	3	4	5	6	7	8	9	10	11	12	13	14	15	16	17	18	19	20	21	22	23	24	25	26	27	28	29	30	31	32	33	34	35	36	37	38	39	40	41	42	43	44	45	46
1
2	0
3	0	0.00909
4	0	0	0
5	0	0	0	0
6	0	0	0	0	0
7	0	0	0	0	0	0
8	0	0	0	0	0	0	0
9	0	0	0	0	0	0	0	0
10	0	0	0	0	0	0	0	0	0
11	0	0	0	0	0	0	0	0	0	0
12	0	0	0	0	0	0	0	0	0	0	0
13	0	0	0	0	0	0	0	0	0	0	0	0
14	0	0	0	0	0	0	0	0	0	0	0	0	0
15	0	0	0	0	0	0	0	0	0	0	0	0	0	0
16	0	0	0	0	0	0	0	0	0	0	0	0	0	0	0
17	0	0.60909	0	0	0	0	0	0	0	0	0	0	0	0	0	0
18	0	0	0	0	0.36364	0	0	0	0	0	0	0	0	0	0	0	0
19	0	0	0	0	0	0	0	0	0	0	0	0	0	0	0	0	0	0
20	0	0	0	0	0	0	0	0	0	0	0	0	0	0	0	0	0	0	0
21	0	0	0	0	0	0	0	0	0	0	0	0	0	0	0	0	0	0	0	0
22	0	0	0	0	1	0	0	0	0	0	0	0	0	0	0	0	0	1	0	0	0
23	0	0	0	0	0	0	0	0.50909	0	0	0	0	0	0	0	0	0	0	0	0	0	0
24	0	0	0	0	0	0	0	0	0	0	0	0	0	0	0	0	0	0	0	0	0	0	0
25	0	0	0	0	0	0	0	0	0	0	1	0	0	0	0	0	0	0	0	0	0	0	0	0
26	0	0	0	0	0	0	0	0	0	0	0	0	0	0	0	0	0	0	0	0	0	0	0	0	0
27	0	0	0	0	0	0	0	0	0	0	0	0	0	0	0	0	0	0	0	0	0	0	0	0	0	0
28	0	0	0	0	0	0	0	0	0	0	0	0	0	0	0	0	0	0	0	0	0	0	0	0	0	0	0
29	0	0	0	0	1	0	0	0	0	0	0	0	0	0	0	0	0	0.76364	0	0	0.00909	1	0	0	0	0	0	0
30	0	0	0	0	0	0	0	0	0	0	0	0	0	0	0	0	0	0	0	0	0	0	0	0	0	0	0	0	0
31	0	0	0	0	0	0	0	0	0	0	0	0	0	0	0	0	0	0	0	0	0	0	0	0	0	0	0	0	0	0
32	0	0	0	0	0	0	0	0	0	0	0	0	0	0	0	0	0	0	0	0	0	0.00909	0	0	0	0	0	0	0	0	0
33	0	0	0	0	0.87273	0	0	0	0	0	0	0	0	0	0	0	0	0.76364	0	0	0	1	0	0	0	0	0	0	1	0	0	0
34	0	0	0	0	0	0	0	0	0	0	0	0	0	0	0	0	0	0	0	0	0	0	0	0	0	0	0	0	0	0	0	0	0
35	0	0	0	0	0	0	0	0	0	0	0	0	0	0	0	0	0	0	0	0	0	0	0	0	0	0	0	0	0	0	0	0	0	0
36	0	0	0	0	0	0	0	0	0	0	0	0	0	0	0	0	0	0	0.00909	0	0	0	0	0	0	0	0	0	0	0	0	0	0	0	0
37	0	0	0	0	0	0	0	0	0	0	0	0	0	0	0	0	0	0	0	0	0.00909	0	0	0	0	0	0	0	0	0	0.36364	0	0	0	0	0.26364
38	0	0	0	0	0	0	0	0	0	0	0	0	0	0	0	0	0	0	0	0	0	0	0	0	0	0	0	0	0	0	0	0	0	0	0	0	0
39	0	0	0	0	0	0	0	0	0	0	0	0	0	0	0	0	0	0	0	0	0	0.00909	0	0	0	0	0	0	0	0	0	0	0	0	0	0	0.00909	0
40	0	0	0	0	0	0	0	0	0	0	0	0	0	0	0	0	0	0	0	0	0	0	0	0	0	0	0	0	0	0	0	0	0	0	0	0	0	0	0.00909
41	0	0	0	0	0	0	0	0	0	0	0	0	0	0	0	0	0	0	0	0	0	0	0	0	0	0	0	0	0	0	0	0	0	0	0	0	0	0	0	0
42	0	0	0	0	0.00909	0	0	0	0	0	0	0	0	0	0	0	0	0	0	0	0	0	0	0	0	0	0	0	0	0	0	0	0	0	0	0	0	0	0	0	0
43	0	0	0	0	0.00909	0	0	0	0	0	0	0	0	0	0	0	0	0	0	0	0	0	0	0	0	0	0	0	0	0	0	0	0	0	0	0	0	0	0	0	0	0.00909
44	0	0	0	0	0	0	0	0	0	0	0	0	0	0	0	0	0	0	0	0	0	0	0	0	0	0	0	0	0	0	0	0	0	0	0	0	0	0	0	0	0	0	0
45	0	0	0	0	0	0	0	0	0	0	0	0	0	0	0	0	0	0	0	0	0	0	0	0	0	0	0	0	0	0	0	0	0	0	0	0	0	0	0	0	0	0	0	0
46	0	0	0	0	0	0	0	0	0	0	0	0	0	0	0	0	0	0	0	0	0	0	0	0	0	0	0	0	0	0	0	0	0	0	0	0	0	0	0	0	0	0	0	0	0
47	0	0	0	0	0	0	0	0	0	0	0	0	0	0	0	0	0	0	0	0	0	0	0	0	0	0	0	0	0	0	0	0	0	0	0	0	0	0	0	0	0	0	0	0	0	0
